# Supplementary material for: Serum Albumin, Globulin and Albumin–Globulin Ratios as Biomarkers of Clinical Outcomes in COVID-19 Pneumonia
Source: J Pers Med. 2026 Jun 22;16(6):336. doi: 10.3390/jpm16060336 (PMC13302725; doi:10.3390/jpm16060336)
Supplement: Supplementary file 1 [file jpm-16-00336-s001.zip]

Archive with 1 entries (1 files):
- jpm-4255120-supplementary.pdf
